# Supplementary material for: Three-Dimensional Hydrogen-Bonded Porous Metal-Organic Framework for Natural Gas Separation with High Selectivity
Source: Molecules. 2024 Jan 15;29(2):424. doi: 10.3390/molecules29020424 (PMC10820768; doi:10.3390/molecules29020424)
Supplement: Supplementary file 1 [file molecules-29-00424-s001.zip]

Archive with 1 entries (1 files):
- molecules-2790003-supplementary.pdf
